# Supplementary material for: Multiple-Traits Selection in White Guinea Yam (Dioscorea rotundata) Genotypes
Source: Plants (Basel). 2022 Nov 7;11(21):3003. doi: 10.3390/plants11213003 (PMC9658037; doi:10.3390/plants11213003)
Supplement: Supplementary file 1 [file plants-11-03003-s001.zip]

Archive with 1 entries (1 files):
- plants-1929539-supplementary.pdf
